# Supplementary material for: Adaptive radiation of gobies in the interstitial habitats of gravel beaches accompanied by body elongation and excessive vertebral segmentation
Source: BMC Evol Biol. 2009 Jun 28;9:145. doi: 10.1186/1471-2148-9-145 (PMC2709658; doi:10.1186/1471-2148-9-145)
Supplement: Additional file 2 — Vertebral count for each taxa identified on the Cyt b phylogeny. [file 1471-2148-9-145-S2.xls]

## Sheet: Vertebra number
Clade name	No. of specimens measured	Vertebra number	Mean ± SD
Luciogobius adapel	1	50	50
Luciogobius elongatus A	10	41–44	42.80 ± 0.92
Luciogobius elongatus B	4	43–44	43.25 ± 0.50
Luciogobius elongatus C	4	39–41	43.25 ± 1.00
Luciogobius elongatus D	7	42–43	42.71 ± 0.49
Luciogobius elongatus E	2	38	38
Luciogobius elongatus F	1	41	41
Luciogobius grandis A	19	40–42	41.00 ± 0.47
Luciogobius grandis B	5	41	41
Luciogobius guttatus A	15	35–38	36.26 ± 0.80
Luciogobius guttatus B	19	36–38	37.28 ± 0.75
Luciogobius guttatus C	9	38–39	37.28 ± 0.33
Luciogobius pallidus	2	36-37	36.50 ± 0.71
Luciogobius parvulus A	8	41–43	42.13 ± 0.83
Luciogobius parvulus B	2	42	42
Luciogobius platycephalus A	13	41–42	41.08 ± 0.28
Luciogobius platycephalus B	2	41	41
Luciogobius sp.	6	45–46	45.67 ± 0.52
Inu koma	6	31–32	31.50 ± 0.58
Inu saikaiensis A	6	32–33	32.17 ± 0.41
Inu saikaiensis B	5	33	33
Clariger cosmurus	4	33	33
Gen. sp. 1	4	34–35	34.75 ± 0.50
Gen. sp. 2	1	37	37
