# Supplementary material for: Adaptive radiation of gobies in the interstitial habitats of gravel beaches accompanied by body elongation and excessive vertebral segmentation
Source: BMC Evol Biol. 2009 Jun 28;9:145. doi: 10.1186/1471-2148-9-145 (PMC2709658; doi:10.1186/1471-2148-9-145)
Supplement: Additional file 5 — Median gravel size and sorting index for five interstitial Luciogobius species. [file 1471-2148-9-145-S5.xls]

## Sheet: granulometric properties 
Species	Locality	Locality code	Latitude	Longitude	Median gravel size	Sorting index
L. adapel	Aomori, Imabetsu	IMB	41°11'N	140°29'E	4.54	3.43
L. elongatus	Wakayama: Shirahama	SHI	33°41'N	135°20'E	5.52	3.47
	Wakayama: Shirahama	SHI	33°41'N	135°20'E	3.57	1.73
	Wakayama, Arafune	ARA	33°32'N	135°53'E	6.28	2.94
	Wakayama, Arafune	ARA	33°32'N	135°53'E	6.03	2.96
	Fukui: Wakasa-Ogawa	WAK	35°37'N	135°50'E	3.46	3.68
	Fukui: Wakasa-Ogawa	WAK	35°37'N	135°50'E	5.72	3.63
	Shimane: Oki Is.	OKI	36°06'N	132°58'E	4.54	2.44
	Shimane: Oki Is.	OKI	36°06'N	132°58'E	4.57	2.61
	Yamaguchi, Nagashima Is.	NAG	33°47'N	132°18'E	4.98	4.44
L. grandis	Wakayama: Shirahama	SHI	33°41'N	135°20'E	15.09	6.81
	Kyoto: Konoshiro	KON	35°45'N	135°08'E	17.88	5.58
	Kyoto: Konoshiro	KON	35°45'N	135°08'E	10.35	3.71
	Yamaguchi, Nagashima Is.	NAG	33°47'N	132°18'E	10.94	4.5
	Yamaguchi, Nagashima Is.	NAG	33°47'N	132°18'E	6.17	6.91
L. platycephalus	Wakayama, Arafune	ARA	33°32'N	135°53'E	8.02	3.36
	Yamaguchi, Nagashima Is.	NAG	33°47'N	132°18'E	7.94	5.67
	Yamaguchi, Nagashima Is.	NAG	33°47'N	132°18'E	7.96	4.84
	Yamaguchi, Nagashima Is.	NAG	33°47'N	132°18'E	9.95	4.85
L. sp.	Mie: Shichiri-mihama	SMI	33°47'N	136°02'E	5.9	3.34
	Mie: Shichiri-mihama	SMI	33°47'N	136°02'E	3.84	3.15
