# Supplementary material for: Adaptive radiation of gobies in the interstitial habitats of gravel beaches accompanied by body elongation and excessive vertebral segmentation
Source: BMC Evol Biol. 2009 Jun 28;9:145. doi: 10.1186/1471-2148-9-145 (PMC2709658; doi:10.1186/1471-2148-9-145)
Supplement: Additional file 6 — List of species examined and locality information. [file 1471-2148-9-145-S6.xls]

## Sheet: Samples
Species	Locality	Locality code	Latitude	Longitude	Specimens sampled
Luciogobius adapel	Aomori: Imabetsu	IMB	41°11'N	140°29'E	1
Luciogobius elongatus	Aomori: Natsudomari	NAT	41°01'N	140°54'E	2
	Aomori: Tappi	TAP	41°16'N	140°20'E	1
	Iwate: Miyako-jodohama	MIY	39°39'N	141°59'E	1
	Tokyo: Hachijo Is.	HAC	33°08'N	139°48'E	4
	Shizuoka: Itado	ITA	34°43'N	138°59'E	1
	Shizuoka: Okuzure	OKU	34°55'N	138°21'E	4
	Wakayama: Tago	TAG	33°29'N	135°41'E	1
	Wakayama: Shirahama	SHI	33°41'N	135°20'E	4
	Wakayama: Kushimoto-Oshima Is.	KUS	33°28'N	135°51'E	3
	Wakayama: Taiji	TAI	33°36'N	135°57'E	1
	Hyogo: Imakoura	IMA	35°40'N	134°39'E	1
	Yamaguchi: Nagashima Is.	NAG	33°47'N	132°02'E	3
	Yamaguchi: Iwaijima Is.	IWI	33°47'N	131°59'E	1
	Oita: Kurogahama	KUR	33°16'N	131°54'E	1
	Nagasaki: Maruko, Fukue Is.	MAR	32°37'N	128°44'E	1
	Nagasaki: Oujima Is.	OUJ	32°34'N	128°54'E	1
	Kagoshima: Kuba, Amami-Oshima Is.	KUB	28°26'N	129°36'E	4
	Kagoshima: Chinoura, Kakeroma Is.	CHN	28°10'N	129°16'E	3
Luciogobius grandis	Aomori: Horonai	HOR	41°14'N	140°20'E	3
	Aomori: Tappi	TAP	41°16'N	140°20'E	1
	Niigata: Ogawa, Sado Is.	OGA	38°04'N	138°14'E	1
	Niigata: Tassha, Sado Is.	TAS	38°05'N	138°15'E	2
	Niigata: Kitaebisu, Sado Is.	KIT	38°06'N	138°16'E	1
	Shizuoka: Itado	ITA	34°43'N	138°59'E	1
	Shizuoka: Yoshida	YOS	34°46'N	138°17'E	2
	Shizuoka: Kawazugawa	KAW	34°44'N	139°00'E	1
	Fukui: Wakasa-Ogawa	WAK	35°37'N	135°50'E	2
	Wakayama: Shirahama	SHI	33°41'N	135°20'E	4
	Shimane: Oki Is.	OKI	36°06'N	132°58'E	4
	Shimane: Kamaura	KAM	35°29'N	132°45'E	1
	Oita: Kurogahama	KUR	33°16'N	131°54'E	1
	Nagasaki: Maruko, Fukue Is.	MAR	32°37'N	128°44'E	1
	Kagoshima: Yaku Is.	YAK	30°24'N	130°39'E	1
	Kagoshima: Imazato, Amami-Oshima Is.	IMZ	28°20'N	129°17'E	1
Luciogobius guttatus	Hokkaido: Ochikabake riv.	OCH	43°58'N	144°51'E	1
	Hokkaido: Horoman	HOM	42°05'N	143°02'E	1
	Hokkaido: Kattoshi	HAK	41°44'N	140°36'E	1
	Hokkaido: Hoyaishi, Okushiri Is.	HOY	42°07'N	139°25'E	2
	Aomori: Horonai	HOR	41°14'N	140°20'E	1
	Aomori: Natsudomari	NAT	41°01'N	140°54'E	3
	Iwate: Miyako-jodohama	MIY	39°39'N	141°59'E	1
	Niigata: Iwataniguchi, Sado Is.	IWA	38°16'N	138°26'E	1
	Niigata: Kitaebisu, Sado Is.	KIT	38°06'N	138°16'E	1
	Shizuoka: Osezaki	OSE	35°02'N	138°47'E	1
	Shizuoka: Taura	TAU	34°40'N	138°59'E	1
	Fukui: Hayase	HAY	35°37'N	135°55'E	1
	Mie: Sugashima Is.	SUG	34°29'N	136°53'E	1
	Wakayama: Shirahama	SHI	33°41'N	135°20'E	2
	Hyogo: Chikusagawa	CHI	34°44'N	134°23'E	1
	Hyogo: Imakoura	IMA	35°40'N	134°39'E	4
	Hyogo: Awaji Is.	AWA	34°16'N	134°55'E	1
	Shimane: Odo	ODO	35°35'N	133°14'E	1
	Shimane: Oki Is.	OKI	36°06'N	132°58'E	3
	Yamaguchi: Nagashima Is.	NAG	33°47'N	132°02'E	2
	Ehime: Kuohama	KUO	34°05'N	132°55'E	1
	Kouchi: Suzaki	SUZ	33°23'N	133°16'E	1
	Oita: Sashiu	SAS	33°11'N	131°50'E	1
	Nagasaki: Masuda, Fukue Is.	MAS	32°39'N	128°47'E	2
	Nagasaki: Nunoura, Fukue Is.	NUN	32°39'N	128°40'E	1
	Nagasaki: Azuma	AZU	32°50'N	130°11'E	1
	Nagasaki: Ozaki	OZA	33°03'N	129°50'E	1
	Kagoshima: Kuba, Amami-Oshima Is.	KUB	28°26'N	129°36'E	3
	Kagoshima: Yuwan, Amami-Oshima Is.	YUW	28°17'N	129°18'E	1
	Kagoshima: Katoku, Amami-Oshima Is.	KAT	28°11'N	129°24'E	1
	Okinawa: Aritsu, Okinawa Is.	ARI	26°35'N	128°08'E	1
	Okinawa: Oura, Okinawa Is.	OUR	26°33'N	128°02'E	1
Luciogobius pallidus	Wakayama: Tondagawa riv.	TON	33°38'N	135°24'E	1
	Kouchi: Suzaki	SUZ	33°23'N	133°16'E	1
	Nagasaki: Toki, Fukue Is.	TOK	32°46'N	128°50'E	1
Luciogobius parvulus	Wakayama: Shirahama	SHI	33°41'N	135°20'E	3
	Wakayama: Shionomisaki	SHM	33°26'N	135°45'E	1
	Yamaguchi: Nagashima Is.	NAG	33°47'N	132°02'E	4
	Nagasaki: Tsushima Is.	TSU	34°09'N	129°16'E	2
	Okinawa: Zatsun, Okinawa Is.	ZAT	26°50'N	128°14'E	2
Luciogobius platycephalus	Aomori: Horonai	HOR	41°14'N	140°20'E	3
	Wakayama: Shionomisaki	SHM	33°26'N	135°45'E	1
	Shimane: Kamaura	KAM	35°29'N	132°45'E	2
	Shimane: Oki Is.	OKI	36°06'N	132°58'E	2
	Yamaguchi: Nagashima Is.	NAG	33°47'N	132°02'E	3
	Nagasaki: Tanna, Fukue Is.	TAN	32°41'N	128°40'E	1
	Nagasaki: Tsushima Is.	TSU	34°09'N	129°16'E	1
	Kagoshima: Imazato, Amami-Oshima Is.	IMZ	28°20'N	129°17'E	1
	Okinawa: Zatsun, Okinawa Is.	ZAT	26°50'N	128°14'E	1
Luciogobius sp.	Hokkaido: Matsumae	MAT	41°26'N	140°04'E	1
	Aomori: Horonai	HOR	41°14'N	140°20'E	4
	Shizuoka: Jogasaki	JOG	34°53'N	139°08'E	1
	Mie: Sugashima Is.	SUG	34°29'N	136°53'E	1
	Mie: Owase	OWA	34°06'N	136°17'E	1
Inu koma	Yamaguchi: Nagashima Is.	NAG	33°47'N	132°02'E	4
	Nagasaki: Tsushima Is.	TSU	34°09'N	129°16'E	2
Inu saikaiensis	Shimane: Odo	ODO	35°35'N	133°14'E	3
	Yamaguchi: Nagashima Is.	NAG	33°47'N	132°02'E	6
	Nagasaki: Ozaki	OZA	33°03'N	129°50'E	1
	Nagasaki: Tanna, Fukue Is.	TAN	32°41'N	128°40'E	1
Clariger cosmurus	Aomori: Horonai	HOR	41°14'N	140°20'E	2
	Aomori: Natsudomari	NAT	41°01'N	140°54'E	1
	Fukui: Tsunegami	TUN	35°38'N	135°49'E	1
	Yamaguchi: Nagashima Is.	NAG	33°47'N	132°02'E	1
Clariger exilis	Tokyo: Akinohama, Izu-Oshima Is.	AKI	34°47'N	139°25'E	1
Astrabe flavimaculata	Tokyo: Akinohama, Izu-Oshima Is.	AKI	34°47'N	139°25'E	1
Chaenogobius gulosus	Hyogo: Awaji Is.	AWA	34°16'N	134°55'E	1
Gymnogobius isaza	Locality unknown	UNK			1
Gymnogobius urotaenia	Shiga: Inukami riv.	INU	35°14'N	136°15'E	1
Typhlogobius californiensis	USA: White Point, Los Angeles, CA	WHI	33°43'N	118°17'W	1
Eutaeniichthys gilli	Wakayama: Tondagawa riv.	TON	33°38'N	135°24'E	1
	Nagasaki: Ozaki	OZA	33°03'N	129°50'E	2
Leucopsarion petersii	Locality unknown	UNK			2
Gen. sp. 1	Niigata: Tassha, Sado Is.	TAS	38°05'N	138°15'E	1
	Shizuoka: Enashi	ENA	35°01'N	138°49'E	1
	Wakayama: Shionomisaki	SHM	33°26'N	135°45'E	2
	Nagasaki: Nunoura, Fukue Is.	NUN	32°39'N	128°40'E	1
Gen. sp. 2	Tokyo: Hachijo Is.	HAC	33°08'N	139°48'E	1
	Tokyo: Miyake Is.	MYK	34°04'N	139°29'E	3
	Wakayama: Kushimoto-Oshima Is.	KUS	33°28'N	135°51'E	1
