# Supplementary material for: Adaptive radiation of gobies in the interstitial habitats of gravel beaches accompanied by body elongation and excessive vertebral segmentation
Source: BMC Evol Biol. 2009 Jun 28;9:145. doi: 10.1186/1471-2148-9-145 (PMC2709658; doi:10.1186/1471-2148-9-145)
Supplement: Additional file 7 — List of primers used in this study. [file 1471-2148-9-145-S7.xls]

## Sheet: Primers
Gene	Primer name	Sequence (5¢ to 3¢)	Annealing (°C)
Cyt b	L14850-CYBa	GCCTGATGAAACTTTGGCTG	45
	H15973-Prob	TTGGGAGTTAGKGGTRRGAGTT
Mll	GobMll-F1	GTGGATGGAGCAGATGATAT	48
	Mll25ac	ATRTTNCCRCARTCRTCRCTRTT
Myr6	Myh6F2	ATCACCGGAGAATCCGGCGCTGG	65
	Myh6R2	TGGCGAGCGCTCCGATGGAGTAGT
Ptr	PtrF2	TCGTTCATGGGATGTTTACAAAT	50
	PtrR2	GGATGAGCCAGAAGTTCCCCAGAG
Rag1	Of2-	CTGAGCTGCAGTCAGTACCATAAG	55
	rag1R	GACTCATTCCCCTCGCTGGC
	rag1_intF§	GAACGCAARGCAAATGAMAGAAAG
	rag1_intR§	CAGACTCASAGTAAGGDTTTTTCC
Rag2	Rag2F2	GCTATCTYCCCCCATTACGGTGCCC	55
	Rag2R2	TTGGATCAATTTGACAACCAAGGCA
	Rag2intF§	CACTCCATTCCCGAAATCCAAGA
	Rag2intR§	TTCATCCAAAGTCACTTCAGTAC
Ryr3	RYR3F2	TTGACATGTTCCTGAAGCTGAAG	55
	RYR3R2	AGAAGAAGCCGGTGATCACCTCCT
§Used for sequencing only.
a–cAdopted from previous studies: a, Miya & Nishida (1999); b, Miya & Nishida (2000); c, Venkatesh et al. (1999).
The rest of the primers were optimized for the present study based on sequences obtained using primers provided in the following literature: Mll, Venkatesh et al. (1999); Myr6, Ptr and Ryr3, Li et al. (2007); Rag1, Holcroft (2004); Rag2, Venkatesh et al. (2001).
References
Holcroft IN: A molecular test of alternative hypotheses of tetraodontiform (Acanthomorpha: Tetraodontiformes) sister group relationships using data from the RAG1 gene. Mol Phylogenet Evol 2004, 32:749-760.
Li C, Orti G, Zhang G, Lu G: A practical approach to phylogenomics: the phylogeny of ray-finned fish (Actinopterygii) as a case study. BMC Evol Biol 2007, 7:44.
Miya M, Nishida M: Organization of the mitochondrial genome of a deep-sea fish, Gonostoma gracile (Teleostei : Stomiiformes): First example of transfer RNA gene rearrangements in bony fishes. Mar Biotechnol 1999 1:416-426.
Miya M, Nishida M: Use of Mitogenomic Information in Teleostean Molecular Phylogenetics: A Tree-Based Exploration under the Maximum-Parsimony Optimality Criterion. Mol Phylogenet Evol 2000, 17:437-455.
Venkatesh B, Ning Y, Brenner S: 1999 Late changes in spliceosomal introns define clades in vertebrate evolution. Proc Natl Acad Sci USA 1999, 96:10267-10271.
Venkatesh B, Erdmann MV, Brenner S: Molecular synapomorphies resolve evolutionary relationships of extant jawed vertebrates. Proc Natl Acad Sci USA 2001, 98:11382-11387.
